# Supplementary material for: New species of Cerambycidae (Coleoptera) from South and Central America
Source: Zookeys. 2015 Oct 28;(530):101–11. doi: 10.3897/zookeys.530.6155 (PMC4668908; doi:10.3897/zookeys.530.6155)
Supplement: XML Treatment for Tropidion birai [file zookeys.530.6155-treatment1.xml]

<!DOCTYPE tp:taxon-treatment
  PUBLIC "-//TaxonX//DTD Taxonomic Treatment Publishing DTD v0 20100105//EN" "tax-treatment-NSO.dtd">
<tp:taxon-treatment xmlns:tp="http://www.plazi.org/taxpub"><tp:treatment-meta><kwd-group><label>Taxon classification</label><kwd><named-content content-type="kingdom">Animalia</named-content></kwd><kwd><named-content content-type="order">Coleoptera</named-content></kwd><kwd><named-content content-type="family">Cerambycidae</named-content></kwd></kwd-group><mixed-citation publication-type="journal"><person-group><name><surname>Galileo</surname><given-names>Maria Helena M.</given-names></name><name><surname>Santos-Silva</surname><given-names>Antonio</given-names></name><name><surname>Tirant</surname><given-names>Stéphane Le</given-names></name></person-group><article-title>New species of <tp:taxon-name><tp:taxon-name-part taxon-name-part-type="family">Cerambycidae</tp:taxon-name-part></tp:taxon-name> (<tp:taxon-name><tp:taxon-name-part taxon-name-part-type="order">Coleoptera</tp:taxon-name-part></tp:taxon-name>) from South and Central America</article-title><source>Zookeys</source><day>28</day><month>10</month><year>2015</year><volume>2015</volume><issue>530</issue><fpage>101</fpage><lpage>111</lpage><pub-id pub-id-type="doi">10.3897/zookeys.530.6155</pub-id></mixed-citation></tp:treatment-meta><tp:nomenclature><tp:taxon-name>
                            <tp:taxon-name-part taxon-name-part-type="genus">Tropidion</tp:taxon-name-part>
                            <tp:taxon-name-part taxon-name-part-type="species">birai</tp:taxon-name-part>
                            <object-id xmlns:xlink="http://www.w3.org/1999/xlink" content-type="zoobank" xlink:type="simple">http://zoobank.org/816A1A7B-73E1-45C6-8D54-CC8DCA9AC3EB</object-id>
                        </tp:taxon-name><tp:taxon-status xmlns:xlink="http://www.w3.org/1999/xlink" xlink:type="simple">sp. n.</tp:taxon-status><xref ref-type="fig" rid="F1">Figs 1</xref><xref ref-type="fig" rid="F1">, 2</xref><xref ref-type="fig" rid="F1">, 3</xref><xref ref-type="fig" rid="F1">, 4</xref></tp:nomenclature><tp:treatment-sec sec-type="Description"><title>Description.</title><p>Male. Integument brown, except for: apex of mandibles black; parts of head reddish-brown; base of scape dark-brown, remaining surface orangish-brown; pedicel and antennomeres dark-brown, gradually lighter toward distal antennomeres (but with apex of antennomeres blackish); two large, yellowish maculae on each elytron; most of peduncle of femora dark-brown; most femoral club orangish-brown; apex of femoral club brownish; tibiae dark-brown, except for reddish area inside of longitudinal sulcus; ventrites orangish-brown.</p><p>Head. Frons punctate-rugose; with short, moderately abundant setae, not obliterating integument. Area between antennal tubercles and eyes microsculptured, interspersed with coarse, sparse punctures. Area between posterior ocular edge and prothorax moderately coarsely, abundantly punctate (punctures denser near prothorax). Area behind lower eye lobes with punctures slightly distinct; with long, sparse setae close to eye; area under lower eye lobes with short, moderately abundant, yellowish-white setae. Area between anterior emargination of eyes and antennal fovea with short, dense yellowish-white pubescence. Genae moderately coarsely, abundantly punctate; with short setae interspersed with moderately long, sparse setae. Coronal suture distinct from clypeus to level of posterior ocular edge. Antennal tubercles notably projected upward, in frontal view, horn-like. Distance between upper eye lobes 0.55 times length of scape; distance between lower eye lobes 1.2 times length of scape in ventral view, 0.8 times length of scape in frontal view. Submentum not well-delimited, transversely striate, moderately coarsely, abundantly punctate; with short, moderately abundantly setae (not obliterating integument), interspersed with long, sparse setae. Antennae as long as 3.0 times elytral length; reaching elytral apex at basal quarter of antennomere VII; scape dorsally with distinct sulcus from base to about middle, with short, sparse setae, interspersed with very long setae; antennomere III dorsally longitudinally sulcate, pubescent, with fringe of long setae on inner lateral side; remaining antennomeres pubescent, with fringe of setae on inner lateral side gradually sparser; antennal formula (ratio) based on antennomere III: scape = 0.52; pedicel= 0.18; IV = 0.94; V = 1.11; VI = 1.15; VII = 1.02; VIII = 1.02; IX = 1.02; X = 0.82; XI = 1.39.</p><p>Thorax. Prothorax cylindrical, 1.7 times as long as wide; basal and distal sixth somewhat enlarged. Pronotum finely, sparsely punctate, except for basal sixth, where punctures are slightly coarser, distinctly denser; with five tubercles: one, subrounded, on each side of basal third; one, subrounded, on each side just after middle; one, subconical, on center; one each side, with wide band with yellowish-white pubescence, wider at base, that does not reach anterior margin; remaining surface with short, very sparse setae, interspersed on distal half by long setae. Prothorax laterally glabrous, finely, sparsely punctate, except for anterior sixth with transverse, fine striae. Prosternum finely, transversely striate on anterior half; each side of basal half with band with yellowish-white pubescence, divergent, narrowed from procoxal cavity to just after middle. Prosternal process longitudinally sulcate (mainly on distal half), pubescent; distal portion subcordiform. Mesosternum without tubercle, almost glabrous centrally, pubescent laterally (pubescence not obliterating integument). Mesepisterna and mesepimera densely pubescent (obliterating integument). Metasternum laterally and posteriorly pubescent (not obliterating integument); remaining surface with moderately sparse pubescence, except for glabrous central area near mesocoxal cavities. Metepisterna densely pubescent (partially obliterating integument). Scutellum densely pubescent. Elytra sparsely punctate, nearly all with a moderately long, yellowish setae (on circum-scutellar region punctures are blackish, part of them asperate-like); apical margin concave, with long spine at outer angle and projected at sutural angle. Legs. Femora clavate, very finely pubescent, with long, sparse setae; apex rounded on both sides. Tibiae longitudinally sulcate on both sides. Metatarsomere I as long as II–III together.</p><p>Abdomen. Ventrites I–IV pubescent laterally, centrally with short, sparse setae, interspersed with some long setae. Ventrite V with short, very sparse setae on basal third; distal two-thirds pubescent, interspersed with long setae; apex truncate, slightly emarginate.</p><fig id="F1" position="float" orientation="portrait"><label>Figures 1–8.</label><caption><p><bold>1–4</bold> <italic><tp:taxon-name><tp:taxon-name-part taxon-name-part-type="genus">Tropidion</tp:taxon-name-part> <tp:taxon-name-part taxon-name-part-type="species">birai</tp:taxon-name-part></tp:taxon-name></italic> sp. n., holotype male: <bold>1</bold> Dorsal habitus <bold>2</bold> Ventral habitus <bold>3</bold> Lateral habitus <bold>4</bold> Head, frontal view <bold>5–8</bold> <italic><tp:taxon-name><tp:taxon-name-part taxon-name-part-type="genus">Chrysoprasis</tp:taxon-name-part> <tp:taxon-name-part taxon-name-part-type="species">birai</tp:taxon-name-part></tp:taxon-name></italic> sp. n., holotype female: <bold>5</bold> Dorsal habitus <bold>6</bold> Ventral habitus <bold>7</bold> Lateral habitus <bold>8</bold> Head, frontal view.</p></caption><graphic xmlns:xlink="http://www.w3.org/1999/xlink" xlink:href="zookeys-530-101-g001.jpg" position="float" orientation="portrait" xlink:type="simple" id="oo_62366.jpg"/></fig></tp:treatment-sec><tp:treatment-sec sec-type="Dimensions in mm"><title>Dimensions in mm</title><p><bold>(holotype male)</bold>. Total length (from mandibular apex to abdominal apex), 11.80; prothorax: length, 2.70; anterior width, 1.65; posterior width, 1.70; humeral width, 2.30; elytral length, 7.70.</p></tp:treatment-sec><tp:treatment-sec sec-type="type material"><title>Type material.</title><p>Holotype male from BOLIVIA, Yungas, 1-28.VI.2005, Y. Callegari col. (<named-content xmlns:xlink="http://www.w3.org/1999/xlink" content-type="dwc:institutional_code" xlink:type="simple">MZSP</named-content>).</p></tp:treatment-sec><tp:treatment-sec sec-type="Etymology"><title>Etymology.</title><p>The new species is named after the late Ubirajara Ribeiro Martins de Souza (Bira).</p></tp:treatment-sec><tp:treatment-sec sec-type="Remarks"><title>Remarks.</title><p><italic><tp:taxon-name><tp:taxon-name-part taxon-name-part-type="genus">Tropidion</tp:taxon-name-part> <tp:taxon-name-part taxon-name-part-type="species">birai</tp:taxon-name-part></tp:taxon-name></italic> sp. n. is similar to <italic><tp:taxon-name><tp:taxon-name-part taxon-name-part-type="genus">Tropidion</tp:taxon-name-part> <tp:taxon-name-part taxon-name-part-type="species">centrale</tp:taxon-name-part></tp:taxon-name></italic> (Bates, 1872), a species very variable in color, but differs mainly by the pronotum with longitudinal bands of pubescence and with distinct tubercles. <italic><tp:taxon-name><tp:taxon-name-part taxon-name-part-type="genus">Tropidion</tp:taxon-name-part> <tp:taxon-name-part taxon-name-part-type="species">centrale</tp:taxon-name-part></tp:taxon-name></italic> has pubescence on pronotum only on narrow transverse basal band, and does not have distinct tubercles on pronotum. From <italic><tp:taxon-name><tp:taxon-name-part taxon-name-part-type="genus">Tropidion</tp:taxon-name-part> <tp:taxon-name-part taxon-name-part-type="species">abditum</tp:taxon-name-part></tp:taxon-name></italic> Martins, 1968 by the pronotum with bands of pubescence (not pubescent in <italic><tp:taxon-name><tp:taxon-name-part taxon-name-part-type="genus">Tropidion</tp:taxon-name-part> <tp:taxon-name-part taxon-name-part-type="species">abditum</tp:taxon-name-part></tp:taxon-name></italic>), and by the apex of elytra with distinct spine at outer angle (unarmed in <italic><tp:taxon-name><tp:taxon-name-part taxon-name-part-type="genus">Tropidion</tp:taxon-name-part> <tp:taxon-name-part taxon-name-part-type="species">abditum</tp:taxon-name-part></tp:taxon-name></italic>). It differs from <italic><tp:taxon-name><tp:taxon-name-part taxon-name-part-type="genus">Tropidion</tp:taxon-name-part> <tp:taxon-name-part taxon-name-part-type="species">bituberculatum</tp:taxon-name-part></tp:taxon-name></italic> (Audinet-Serville, 1834) by the antennal tubercles acute at apex (not so in <italic><tp:taxon-name><tp:taxon-name-part taxon-name-part-type="genus">Tropidion</tp:taxon-name-part> <tp:taxon-name-part taxon-name-part-type="species">bituberculatum</tp:taxon-name-part></tp:taxon-name></italic>), by the inner side of antennomere III with abundant and long setae (short and sparse in <italic><tp:taxon-name><tp:taxon-name-part taxon-name-part-type="genus">Tropidion</tp:taxon-name-part> <tp:taxon-name-part taxon-name-part-type="species">bituberculatum</tp:taxon-name-part></tp:taxon-name></italic>), and by the central tubercle of pronotum very distinct (slightly distinct in <italic><tp:taxon-name><tp:taxon-name-part taxon-name-part-type="genus">Tropidion</tp:taxon-name-part> <tp:taxon-name-part taxon-name-part-type="species">bituberculatum</tp:taxon-name-part></tp:taxon-name></italic>). It can be separated from <italic><tp:taxon-name><tp:taxon-name-part taxon-name-part-type="genus">Tropidion</tp:taxon-name-part> <tp:taxon-name-part taxon-name-part-type="species">buriti</tp:taxon-name-part></tp:taxon-name></italic> Martins &amp; Galileo, 2012 by the pronotum with distinct tubercles (slightly conspicuous in <italic><tp:taxon-name><tp:taxon-name-part taxon-name-part-type="genus">Tropidion</tp:taxon-name-part> <tp:taxon-name-part taxon-name-part-type="species">buriti</tp:taxon-name-part></tp:taxon-name></italic>) and with bands of pubescence (without bands of pubescence in <italic><tp:taxon-name><tp:taxon-name-part taxon-name-part-type="genus">Tropidion</tp:taxon-name-part> <tp:taxon-name-part taxon-name-part-type="species">buriti</tp:taxon-name-part></tp:taxon-name></italic>), and by the apex of elytra with distinct spine at outer angle (unarmed in <italic><tp:taxon-name><tp:taxon-name-part taxon-name-part-type="genus">Tropidion</tp:taxon-name-part> <tp:taxon-name-part taxon-name-part-type="species">buriti</tp:taxon-name-part></tp:taxon-name></italic>). From <italic><tp:taxon-name><tp:taxon-name-part taxon-name-part-type="genus">Tropidion</tp:taxon-name-part> <tp:taxon-name-part taxon-name-part-type="species">carinicolle</tp:taxon-name-part></tp:taxon-name></italic> (Bates, 1872), <italic><tp:taxon-name><tp:taxon-name-part taxon-name-part-type="genus">Tropidion</tp:taxon-name-part> <tp:taxon-name-part taxon-name-part-type="species">intermedium</tp:taxon-name-part></tp:taxon-name></italic> (Martins, 1962), and <italic><tp:taxon-name><tp:taxon-name-part taxon-name-part-type="genus">Tropidion</tp:taxon-name-part> <tp:taxon-name-part taxon-name-part-type="species">flavum</tp:taxon-name-part></tp:taxon-name></italic> (Martins, 1962) it differs mainly by the presence of yellowish maculae on elytra (absent in those species). <italic><tp:taxon-name><tp:taxon-name-part taxon-name-part-type="genus">Tropidion</tp:taxon-name-part> <tp:taxon-name-part taxon-name-part-type="species">birai</tp:taxon-name-part></tp:taxon-name></italic> differs from <italic><tp:taxon-name><tp:taxon-name-part taxon-name-part-type="genus">Tropidion</tp:taxon-name-part> <tp:taxon-name-part taxon-name-part-type="species">festivum</tp:taxon-name-part></tp:taxon-name></italic> (Martins, 1962) and <italic><tp:taxon-name><tp:taxon-name-part taxon-name-part-type="genus">Tropidion</tp:taxon-name-part> <tp:taxon-name-part taxon-name-part-type="species">validum</tp:taxon-name-part></tp:taxon-name></italic> (Martins, 1962), by the basal antennomeres distinctly dark (uniformly reddish in those species), by the elytral maculae distinctly large, mainly the posterior. It differs from <italic><tp:taxon-name><tp:taxon-name-part taxon-name-part-type="genus">Tropidion</tp:taxon-name-part> <tp:taxon-name-part taxon-name-part-type="species">jolyi</tp:taxon-name-part></tp:taxon-name></italic> Martins &amp; Galileo, 2012 by the antennomere III distinctly carinate in male (not so in <italic><tp:taxon-name><tp:taxon-name-part taxon-name-part-type="genus">Tropidion</tp:taxon-name-part> <tp:taxon-name-part taxon-name-part-type="species">jolyi</tp:taxon-name-part></tp:taxon-name></italic>), and by the presence of bands of pubescence on pronotum (absent in <italic><tp:taxon-name><tp:taxon-name-part taxon-name-part-type="genus">Tropidion</tp:taxon-name-part> <tp:taxon-name-part taxon-name-part-type="species">jolyi</tp:taxon-name-part></tp:taxon-name></italic>). It differs from <italic><tp:taxon-name><tp:taxon-name-part taxon-name-part-type="genus">Tropidion</tp:taxon-name-part> <tp:taxon-name-part taxon-name-part-type="species">hermione</tp:taxon-name-part></tp:taxon-name></italic> (Thomson, 1867) mainly by the pronotum with bands of pubescence (absent in <italic><tp:taxon-name><tp:taxon-name-part taxon-name-part-type="genus">Tropidion</tp:taxon-name-part> <tp:taxon-name-part taxon-name-part-type="species">hermione</tp:taxon-name-part></tp:taxon-name></italic>). From <italic><tp:taxon-name><tp:taxon-name-part taxon-name-part-type="genus">Tropidion</tp:taxon-name-part> <tp:taxon-name-part taxon-name-part-type="species">mirabile</tp:taxon-name-part></tp:taxon-name></italic> Martins, 1971 and <italic><tp:taxon-name><tp:taxon-name-part taxon-name-part-type="genus">Tropidion</tp:taxon-name-part> <tp:taxon-name-part taxon-name-part-type="species">praecipuum</tp:taxon-name-part></tp:taxon-name></italic> Martins, 1971 it differs by the posterior yellowish band of elytra oblique to the suture (transverse in those species).</p><!--PageBreak--><p><italic><tp:taxon-name><tp:taxon-name-part taxon-name-part-type="genus">Tropidion</tp:taxon-name-part> <tp:taxon-name-part taxon-name-part-type="species">birai</tp:taxon-name-part></tp:taxon-name></italic> can be included in the alternative of couplet “70”, from <xref ref-type="bibr" rid="B5">Martins and Galileo (2007)</xref> (translated):</p><table-wrap content-type="key" position="anchor" orientation="portrait"><table id="TID0EMHAC" rules="all"><tbody><tr><td rowspan="1" colspan="1">70(66)</td><td rowspan="1" colspan="1">Basal antennomeres dark-brown; posterior yellowish macula of the elytra wide. Bolivia</td><td rowspan="1" colspan="1"><bold><italic><tp:taxon-name><tp:taxon-name-part taxon-name-part-type="genus">Tropidion</tp:taxon-name-part> <tp:taxon-name-part taxon-name-part-type="species">birai</tp:taxon-name-part></tp:taxon-name></italic> sp. n.</bold></td></tr><tr><td rowspan="1" colspan="1">–</td><td rowspan="1" colspan="1">Antennomeres reddish; posterior yellowish macula of the elytra narrow</td><td rowspan="1" colspan="1"><bold>70</bold>’</td></tr><tr><td rowspan="1" colspan="1">70’(70)</td><td rowspan="1" colspan="1">Prothorax narrower at level of posterior third; pronotum shiny, with central tubercle longitudinal and well-marked; punctures near scutellum asperous. Bolivia</td><td rowspan="1" colspan="1"><bold><italic><tp:taxon-name><tp:taxon-name-part taxon-name-part-type="genus">Tropidion</tp:taxon-name-part> <tp:taxon-name-part taxon-name-part-type="species">festivum</tp:taxon-name-part></tp:taxon-name></italic> (Martins, 1962)</bold></td></tr><tr><td rowspan="1" colspan="1">–</td><td rowspan="1" colspan="1">Prothorax with basal constriction slightly notable; pronotum opaque, microsculptured (32 ×), and central tubercle less distinct; punctures near scutellum not asperous. Bolivia, Paraguay</td><td rowspan="1" colspan="1"><bold><italic><tp:taxon-name><tp:taxon-name-part taxon-name-part-type="genus">Tropidion</tp:taxon-name-part> <tp:taxon-name-part taxon-name-part-type="species">validum</tp:taxon-name-part></tp:taxon-name></italic> (Martins, 1962)</bold></td></tr></tbody></table></table-wrap></tp:treatment-sec><ref-list><ref id="B5"><mixed-citation xmlns:xlink="http://www.w3.org/1999/xlink" xlink:type="simple"><person-group><name name-style="western"><surname>Martins</surname><given-names>UR</given-names></name><name name-style="western"><surname>Galileo</surname><given-names>MHM</given-names></name></person-group> (<year>2007</year>) <source>Tribo <tp:taxon-name><tp:taxon-name-part taxon-name-part-type="tribe">Ibidionini</tp:taxon-name-part></tp:taxon-name>, Subtribo <tp:taxon-name><tp:taxon-name-part taxon-name-part-type="subtribe">Tropidina</tp:taxon-name-part></tp:taxon-name>. In: Martins UR (Org.) <tp:taxon-name><tp:taxon-name-part taxon-name-part-type="family">Cerambycidae</tp:taxon-name-part></tp:taxon-name> Sul-Americanos (<tp:taxon-name><tp:taxon-name-part taxon-name-part-type="order">Coleoptera</tp:taxon-name-part></tp:taxon-name>). Taxonomia</source>. <publisher-name>Sociedade Brasileira de Entomologia</publisher-name>, <publisher-loc>Curitiba</publisher-loc>, <volume>v. 9</volume>, <fpage>1</fpage>–<lpage>176</lpage>. </mixed-citation></ref></ref-list></tp:taxon-treatment>
