# Supplementary material for: New species of Cerambycidae (Coleoptera) from South and Central America
Source: Zookeys. 2015 Oct 28;(530):101–11. doi: 10.3897/zookeys.530.6155 (PMC4668908; doi:10.3897/zookeys.530.6155)
Supplement: XML Treatment for Recchia nearnsi [file zookeys.530.6155-treatment3.xml]

<!DOCTYPE tp:taxon-treatment
  PUBLIC "-//TaxonX//DTD Taxonomic Treatment Publishing DTD v0 20100105//EN" "tax-treatment-NSO.dtd">
<tp:taxon-treatment xmlns:tp="http://www.plazi.org/taxpub"><tp:treatment-meta><kwd-group><label>Taxon classification</label><kwd><named-content content-type="kingdom">Animalia</named-content></kwd><kwd><named-content content-type="order">Coleoptera</named-content></kwd><kwd><named-content content-type="family">Cerambycidae</named-content></kwd></kwd-group><mixed-citation publication-type="journal"><person-group><name><surname>Galileo</surname><given-names>Maria Helena M.</given-names></name><name><surname>Santos-Silva</surname><given-names>Antonio</given-names></name><name><surname>Tirant</surname><given-names>Stéphane Le</given-names></name></person-group><article-title>New species of <tp:taxon-name><tp:taxon-name-part taxon-name-part-type="family">Cerambycidae</tp:taxon-name-part></tp:taxon-name> (<tp:taxon-name><tp:taxon-name-part taxon-name-part-type="order">Coleoptera</tp:taxon-name-part></tp:taxon-name>) from South and Central America</article-title><source>Zookeys</source><day>28</day><month>10</month><year>2015</year><volume>2015</volume><issue>530</issue><fpage>101</fpage><lpage>111</lpage><pub-id pub-id-type="doi">10.3897/zookeys.530.6155</pub-id></mixed-citation></tp:treatment-meta><tp:nomenclature><tp:taxon-name>
                            <tp:taxon-name-part taxon-name-part-type="genus">Recchia</tp:taxon-name-part>
                            <tp:taxon-name-part taxon-name-part-type="species">nearnsi</tp:taxon-name-part>
                            <object-id xmlns:xlink="http://www.w3.org/1999/xlink" content-type="zoobank" xlink:type="simple">http://zoobank.org/D7C523C4-AD13-4829-AC9D-8DDCF9E20957</object-id>
                        </tp:taxon-name><tp:taxon-status xmlns:xlink="http://www.w3.org/1999/xlink" xlink:type="simple">sp. n.</tp:taxon-status><xref ref-type="fig" rid="F2">Figs 9</xref><xref ref-type="fig" rid="F2">, 10</xref><xref ref-type="fig" rid="F2">, 11</xref><xref ref-type="fig" rid="F2">, 12</xref></tp:nomenclature><tp:treatment-sec sec-type="Description"><title>Description.</title><p>Female. Integument most orange-brown, with dense, brownish-yellow pubescence.</p><p>Head. Frons trapezoidal, abundantly, moderately coarsely punctate; with dense pubescence interspersed with long setae, sparser near clypeus. Clypeus smooth centrally, coarsely punctate laterally. Labrum coarsely punctate. Antennal tubercles finely punctate, with yellowish-orange pubescence. Dorsal surface between antennal tubercles and before upper eye lobes sparsely punctate. Area between middle of upper eye lobes and prothorax, and behind upper eye lobes to about middle of lower eye lobes with dense, yellowish-white pubescence; around margins of eyes with narrow band with yellowish-white pubescence, except for area close to gena. Genae short, sparsely pubescent. Gula glabrous, shiny, coarsely punctate laterally. Coronal suture distinct from clypeus to anterior edge of prothorax. Upper eye lobes with nine rows of ommatidia; distance between upper eye lobes 0.3 times length of scape; distance between lower eye lobes, in frontal view, 0.6 times length of scape. Antennae as long as 1.4 times elytral length, reaching elytral apex at apical end of antennomere IX; orange-brown, with yellowish-orange pubescence; scape densely punctate; antennomeres IV–XI brown on distal portion (this area darker, longer toward distal antennomeres, covering from apical half to apical three-fourths of segment); antennomeres with moderately abundant, short setae on ventral side, interspersed with black, <!--PageBreak-->coarse setae (mainly on dark area), denser on antennomeres X and XI; antennal formula (ratio) based on antennomere III: scape = 1.09; pedicel =.0.13; IV =1.0; V = 0.93; VI = 0.86; VII = 0.81; VIII = 0.74; IX =.0.69; X = 0.58; XI = 0,55.</p><p>Thorax. Prothorax quadrangular; sparsely, coarsely punctate. Pronotum with pubescence concealing integument; with two narrow, longitudinal, dense, bands with yellowish-white pubescence laterally; with narrow, longitudinal, smooth, shiny area centrally; with band with yellowish-white pubescence centrally, from base to apex, involving smooth area. Prosternum, center of mesosternum, with dense, yellowish pubescence; sides of mesosternum, inner half of metepisterna, center of metasternum with yellowish-brown pubescence (less conspicuous depending on angle of incidence of light). Lateral sides of prosternum, mesosternum and metasternum moderately coarse, sparsely punctate (punctures partially obliterated by pubescence). Elytra elongate, 5.2 times prothorax length, 3.2 times humeral width; integument concealed under pubescence; apical third with three longitudinal bands with dense, yellowish-white pubescence, close each other, together forming a semicircle: innermost short, narrow; central one wider, slightly longer than innermost, with irregular lateral edges; outer<!--PageBreak-->most slightly curved, elongate, 1.8 times length of central band, starting near apex of latter, almost reaching elytral apex; elytral apex narrowed, without apical spine. Legs. Segments pubescent, with long, abundant setae, denser, longer on tibiae. Meso- and metafemora more brownish toward apex; metatarsomere I as long as II–III together.</p><p>Abdomen. Ventrites I–IV with brownish pubescence, except for wide, yellowish-white band laterally and two narrow, yellowish-white pubescent bands on each side of center (not distinct depending on angle of incidence of light).</p><fig id="F2" position="float" orientation="portrait"><label>Figures 9–12.</label><caption><p><italic><tp:taxon-name><tp:taxon-name-part taxon-name-part-type="genus">Recchia</tp:taxon-name-part> <tp:taxon-name-part taxon-name-part-type="species">nearnsi</tp:taxon-name-part></tp:taxon-name></italic> sp. n., holotype female: <bold>9</bold> Dorsal habitus <bold>10</bold> Ventral habitus <bold>11</bold> Lateral habitus <bold>12</bold> Head, frontal view.</p></caption><graphic xmlns:xlink="http://www.w3.org/1999/xlink" xlink:href="zookeys-530-101-g002.jpg" position="float" orientation="portrait" xlink:type="simple" id="oo_62367.jpg"/></fig></tp:treatment-sec><tp:treatment-sec sec-type="Dimensions in mm"><title>Dimensions in mm</title><p><bold>(holotype female).</bold> Total length, 15,8; length of prothorax at center, 2.3; widest width of prothorax, 2.3; anterior width of prothorax, 2.1–2.2; posterior width of prothorax, 2.2–2.3; humeral width, 3.8; elytral length, 12.3.</p></tp:treatment-sec><tp:treatment-sec sec-type="type material"><title>Type material.</title><p>Holotype female, BOLIVIA, <italic>Santa Cruz</italic>: 4 km N Bermejo (Refugio Los Volcanes, <named-content xmlns:xlink="http://www.w3.org/1999/xlink" content-type="dwc:verbatimCoordinates" xlink:type="simple">18°06’S / 63°36’W</named-content>; 1045–1350 m), 11–17.XII.2012, Wappes &amp; Skillman col. (MNKN).</p></tp:treatment-sec><tp:treatment-sec sec-type="Etymology"><title>Etymology.</title><p>The species is named after Eugenio H. Nearns (Purdue Entomological Research Collection, Purdue University, USA) for his friendship and contributions towards knowledge of <tp:taxon-name><tp:taxon-name-part taxon-name-part-type="family">Cerambycidae</tp:taxon-name-part></tp:taxon-name>.</p></tp:treatment-sec><tp:treatment-sec sec-type="Remarks"><title>Remarks.</title><p><italic><tp:taxon-name><tp:taxon-name-part taxon-name-part-type="genus">Recchia</tp:taxon-name-part> <tp:taxon-name-part taxon-name-part-type="species">nearnsi</tp:taxon-name-part></tp:taxon-name></italic> sp. n. is similar to <italic><tp:taxon-name><tp:taxon-name-part taxon-name-part-type="genus">Recchia</tp:taxon-name-part> <tp:taxon-name-part taxon-name-part-type="species">ludibriosa</tp:taxon-name-part></tp:taxon-name></italic> Lane, 1966 but differs as follows: antennae most orange-brown, with short, sparse pubescence; antennomeres IV–XI darker on apical region (more distinct after VII); pronotum with longitudinal, yellowish-white pubescent band; sides of mesosternum, and inner half of metepisterna with yellowish-brown pubescence; elytral length 5.2 times pronotal length; elytra with longitudinal bands with yellowish-white pubescence only at apical third. In <italic><tp:taxon-name><tp:taxon-name-part taxon-name-part-type="genus">Recchia</tp:taxon-name-part> <tp:taxon-name-part taxon-name-part-type="species">ludibriosa</tp:taxon-name-part></tp:taxon-name></italic> the antennae are reddish-brown, with antennomere XI black, and the antennomeres have dense, elongate pubescence, the pronotum is uniformly pubescent, without yellowish-white pubescent bands, the sides of mesosternum and inner half of mesepisterna have dense, long, dark-brown pubescence, the elytral length is 4.0 times the pronotal length, and the apical two-thirds of elytra have oblique whitish bands. It differs from <italic><tp:taxon-name><tp:taxon-name-part taxon-name-part-type="genus">Recchia</tp:taxon-name-part> <tp:taxon-name-part taxon-name-part-type="species">ravida</tp:taxon-name-part></tp:taxon-name></italic> Martins &amp; Galileo, 1985 by elytra with dense yellowish-brown pubescence, obliterating integument, and tree longitudinal yellowish-white pubescent bands at apical third of elytra. In <italic><tp:taxon-name><tp:taxon-name-part taxon-name-part-type="genus">Recchia</tp:taxon-name-part> <tp:taxon-name-part taxon-name-part-type="species">ravida</tp:taxon-name-part></tp:taxon-name></italic> the elytral pubescence is slightly sparser, not obliterating the integument, and has grayish-white pubescent bands on circum-scutellar region and oblique bands on distal two-thirds. Recchia nearnsi differs from <italic><tp:taxon-name><tp:taxon-name-part taxon-name-part-type="genus">Recchia</tp:taxon-name-part> <tp:taxon-name-part taxon-name-part-type="species">fallaciosa</tp:taxon-name-part></tp:taxon-name></italic> Lane, 1966 and <italic><tp:taxon-name><tp:taxon-name-part taxon-name-part-type="genus">Recchia</tp:taxon-name-part> <tp:taxon-name-part taxon-name-part-type="species">veruta</tp:taxon-name-part></tp:taxon-name></italic> Lane, 1966 mainly by the elytral apex not spiny (distinctly spiny in both species), and by the basal half of the elytra without bands of pubescence (present in both species).</p><p><italic><tp:taxon-name><tp:taxon-name-part taxon-name-part-type="genus">Recchia</tp:taxon-name-part> <tp:taxon-name-part taxon-name-part-type="species">nearnsi</tp:taxon-name-part></tp:taxon-name></italic> sp. n. can be included in the alternative of couplet “14”, from <xref ref-type="bibr" rid="B3">Martins and Galileo (1985)</xref> (translated; alternative couplet “13” modified):</p><table-wrap content-type="key" position="anchor" orientation="portrait"><table id="TID0ESGAE" rules="all"><tbody><tr><td rowspan="1" colspan="1">13(12)</td><td rowspan="1" colspan="1">Upper eye lobes with nine rows of ommatidia; total length 12–16 mm</td><td rowspan="1" colspan="1"><bold>14</bold>’</td></tr><tr><td rowspan="1" colspan="1">–</td><td rowspan="1" colspan="1">Upper eye lobes with five or six rows of ommatidia; total length 7.4–11.3 mm</td><td rowspan="1" colspan="1"><bold><italic><tp:taxon-name><tp:taxon-name-part taxon-name-part-type="genus">Recchia</tp:taxon-name-part> <tp:taxon-name-part taxon-name-part-type="species">abauna</tp:taxon-name-part></tp:taxon-name></italic> Martins &amp; Galileo, 1998</bold></td></tr><tr><td rowspan="1" colspan="1">14’(13)</td><td rowspan="1" colspan="1">Elytra without longitudinal bands of pubescence on basal half</td><td rowspan="1" colspan="1"><bold><italic><tp:taxon-name><tp:taxon-name-part taxon-name-part-type="genus">Recchia</tp:taxon-name-part> <tp:taxon-name-part taxon-name-part-type="species">nearnsi</tp:taxon-name-part></tp:taxon-name></italic> sp. n.</bold></td></tr><tr><td rowspan="1" colspan="1">–</td><td rowspan="1" colspan="1">Elytra with longitudinal bands of pubescence on basal half</td><td rowspan="1" colspan="1"><bold>14</bold></td></tr><!--PageBreak--></tbody></table></table-wrap></tp:treatment-sec><ref-list><ref id="B3"><mixed-citation xmlns:xlink="http://www.w3.org/1999/xlink" xlink:type="simple"><person-group><name name-style="western"><surname>Martins</surname><given-names>UR</given-names></name><name name-style="western"><surname>Galileo</surname><given-names>MHM</given-names></name></person-group> (<year>1985</year>) <article-title>Contribuição ao estudo da tribo <tp:taxon-name><tp:taxon-name-part taxon-name-part-type="tribe">Aerenicini</tp:taxon-name-part></tp:taxon-name> (<tp:taxon-name><tp:taxon-name-part taxon-name-part-type="order">Coleoptera</tp:taxon-name-part></tp:taxon-name>, <tp:taxon-name><tp:taxon-name-part taxon-name-part-type="family">Cerambycidae</tp:taxon-name-part></tp:taxon-name>, <tp:taxon-name><tp:taxon-name-part taxon-name-part-type="subfamily">Lamiinae</tp:taxon-name-part></tp:taxon-name>). VI. Revisão do gênero <italic><tp:taxon-name><tp:taxon-name-part taxon-name-part-type="genus">Recchia</tp:taxon-name-part></tp:taxon-name></italic> Lane, 1966, adenda, correções e elenco da tribo.</article-title> <source>Revista Brasileira de Entomologia</source> <volume>29</volume>(<issue>3-4</issue>): <fpage>481</fpage>–<lpage>496</lpage>. </mixed-citation></ref></ref-list></tp:taxon-treatment>
